# Supplementary material for: Evaluation of Multiplex Rapid Antigen Tests for the Simultaneous Detection of SARS-CoV-2 and Influenza A/B Viruses
Source: Biomedicines. 2023 Dec 9;11(12):3267. doi: 10.3390/biomedicines11123267 (PMC10741453; doi:10.3390/biomedicines11123267)
Supplement: Supplementary file 1 [file biomedicines-11-03267-s001.zip]

Archive with 1 entries (1 files):
- biomedicines-2743123-supplementary.pdf
